# Supplementary material for: Development of Conductive Antibacterial Coatings on Cotton Fabrics via Polyphenol-Mediated Silver Mirror Reaction
Source: Polymers (Basel). 2024 Nov 22;16(23):3244. doi: 10.3390/polym16233244 (PMC11644306; doi:10.3390/polym16233244)
Supplement: Supplementary file 1 [file polymers-16-03244-s001.zip]

Archive with 1 entries (1 files):
- polymers-3298157-supplementary.pdf
